# Supplementary material for: Aerobic Degradation Characteristics of Decabromodiphenyl ether through Rhodococcus ruber TAW-CT127 and Its Preliminary Genome Analysis
Source: Microorganisms. 2022 Jul 17;10(7):1441. doi: 10.3390/microorganisms10071441 (PMC9319644; doi:10.3390/microorganisms10071441)
Supplement: Supplementary file 1 [file microorganisms-10-01441-s001.zip]

Archive with 3 entries (2 files):
- microorganisms-1771399-supplementary/
- microorganisms-1771399-supplementary/Table S1.pdf
- microorganisms-1771399-supplementary/Table S2.pdf
